# Supplementary material for: A practical approach to detect ancestral haplotypes in livestock populations
Source: BMC Genet. 2016 Jun 24;17:91. doi: 10.1186/s12863-016-0405-2 (PMC4921009; doi:10.1186/s12863-016-0405-2)
Supplement: Additional file 1: — QC summary performed for real datasets. As the Spanish breeds dataset was provided by other study, no information can be found on the original number of animals. (XLSX 12 kb) [file 12863_2016_405_MOESM1_ESM.xlsx]

## Sheet: Sheet1
	Spanish breeds	Fleckvieh/Simmental	Brown-Swiss
Type of data	Trios (sire-dam-offspring)	Bulls	Bulls
Initial number of SNPs	777962	777962	777962
Initial number of animals per subpopulation	Asturiana (75)	Fleckvieh (332)	Austria (22)
	Avileña (75)	Simmental (158)	Italy (78)
	Bruna (75)		Germany (54)
	Morucha (75)		USA (77)
	Pirenaica (75)		Switzerland (187)
	Retinta (75)
	Rubia Gallega (75)
QC performed	Mendelian errors < 0.095	Animal Call rate > 95%	Animal Call rate > 95%
	Animal Call rate > 95%	Loci Call rate > 95%	Loci Call rate > 95%
	Loci Call rate > 95%
Final number of SNPs	735239	714759	714759
Final number of animals per subpopulation	Asturiana (75)	Fleckvieh (315)	Austria (21)
	Avileña (72)	Simmental (158)	Italy (77)
	Bruna (75)		Germany (54)
	Morucha (75)		USA (77)
	Pirenaica (72)		Switzerland (184)
	Retinta (72)
	Rubia Gallega (72)
