# Supplementary material for: A practical approach to detect ancestral haplotypes in livestock populations
Source: BMC Genet. 2016 Jun 24;17:91. doi: 10.1186/s12863-016-0405-2 (PMC4921009; doi:10.1186/s12863-016-0405-2)
Supplement: Additional file 2: — Five most common ancestral haplotypes per breed/population in Fleckvieh, Simmental and Brown-Swiss. Information presented for each haplotype (Hap) pertain to chromosome (Chr), genomic coordinates of the haplotype (starting SNP and ending SNP base pair positions), frequency (as provided by AlphaPhase), relative frequency to other haplotypes (frequency of the haplotype divided by the sum of the frequencies of all haplotypes detected in the cluster for the total population), genes of interest (closer than 0.3 Mb of the haplotype) and closest gene with its coordinates. Coordinates are given according to the Genome assembly UMD3.1. (XLSX 14 kb) [file 12863_2016_405_MOESM2_ESM.xlsx]

## Sheet: Sheet1
Hap	Chr	Genomic coordinates (bp)	Freq	Rel freq	Genes of interest	Closest gene and coordinates (bp)
BROWN SWISS: Austria
1	6	38611254-38967708	40	1	MED28 ; LAP3	MED28 (38603034-38608841)
2	6	38970906-39372172	40	1	MED28 ; LAP3	MED28 (38603034-38608841)
3	6	89250966-89550253	37	0.93	ADAMTS3	ADAMTS3 (89162542-89460195)
4	6	38287398-38608662	36	0.9	MEPE ; IBSP	MEPE (38279966-38291339)
5	5	76214455-76659850	34	0.85	SYT10	SYT10 (76692598-76808969)
BROWN SWISS: Italy
1	6	38611254-38967708	154	1	MED28 ; LAP3	MED28 (38603034-38608841)
2	6	38970906-39372172	154	1	MED28 ; LAP3	MED28 (38603034-38608841)
3	6	38287398-38608662	146	0.95	MEPE ; IBSP	MEPE (38279966-38291339)
4	21	6924652-7173321	133	0.86	MEF2A	MEF2A (7045098-7225412)
5	6	83834031-84101751	126	0.82	EPHA5	EPHA5 (82560093-82962887)
BROWN SWISS: Germany
1	6	38611254-38967708	108	1	MED28 ; LAP3	MED28 (38603034-38608841)
2	6	38970906-39372172	108	1	MED28 ; LAP3	MED28 (38603034-38608841)
3	5	76214455-76659850	96	0.91
4	6	38287398-38608662	93	0.86	MEPE ; IBSP	MEPE (38279966-38291339)
5	21	6924652-7173321	91	0.86	MEF2A	MEF2A (7045098-7225412)
BROWN SWISS: USA
1	6	38611254-38967708	154	1	MED28 ; LAP3	MED28 (38603034-38608841)
2	6	38970906-39372172	154	1	MED28 ; LAP3	MED28 (38603034-38608841)
3	6	38287398-38608662	152	0.99	MEPE ; IBSP	MEPE (38279966-38291339)
4	5	76214455-76659850	138	0.9	SYT10	SYT10 (76692598-76808969)
5	5	75789397-76204929	130	0.84	SYT10	SYT10 (76692598-76808969)
BROWN SWISS: Switzerland
1	6	38611254-38967708	367	0.99	MED28 ; LAP3	MED28 (38603034-38608841)
2	6	38970906-39372172	367	0.99	MED28 ; LAP3	MED28 (38603034-38608841)
3	6	38287398-38608662	350	0.95	MEPE ; IBSP	MEPE (38279966-38291339)
4	21	6924652-7173321	284	0.77	MEF2A	MEF2A (7045098-7225412)
5	6	83834031-84101751	282	0.77	EPHA5	EPHA5 (82560093-82962887)
Hap	Chr	Genomic coordinates (bp)	Freq	Rel freq	Genes of interest	Closest gene and coordinates (bp)
FLECKVIEH
1	7	51057079-51515465	516	0.82	EGR-1	EGR-1 (51438727-51442500)
2	7	107821440-108082754	500	0.79	---	---
3	6	71240329-71496767	495	0.79	KIT	KIT (71796318-71917431)
4	6	38499573-38829248	493	0.79	MED28 ; LAP3	LAP3 (38574590-38600027)
5	6	38830725-39271661	489	0.78	MED28 ; LAP3	MED28 (38603034-38608841)
SIMMENTAL
1	6	72022646-72292436	311	0.98	KIT	KIT (71796318-71917431)
2	6	71240329-71496767	291	0.92	KIT	KIT (71796318-71917431)
3	6	71502659-72022013	287	0.9	KIT	KIT (71796318-71917431)
4	5	58854859-59773817	256	0.82	PMEL ; ERBB3	PMEL (57669835-57677941)
5	5	57335801-57841778	255	0.81	PMEL ; ERBB3	PMEL (57669835-57677941)
