# Supplementary material for: A practical approach to detect ancestral haplotypes in livestock populations
Source: BMC Genet. 2016 Jun 24;17:91. doi: 10.1186/s12863-016-0405-2 (PMC4921009; doi:10.1186/s12863-016-0405-2)
Supplement: Additional file 3: — Five most common ancestral haplotypes per breed in the Spanish breeds dataset. Information presented for each haplotype (Hap) pertain to chromosome (Chr), genomic coordinates of the haplotype (starting SNP and ending SNP base pair positions), frequency (as provided by AlphaPhase) and relative frequency to other haplotypes (frequency of the haplotype divided by the sum of the frequencies of all haplotypes detected in the cluster for the total population). Coordinates are given according to the Genome assembly UMD3.1. (XLSX 13 kb) [file 12863_2016_405_MOESM3_ESM.xlsx]

## Sheet: Sheet1
Hap	Chr	Genomic coordinates (bp)	Freq	Rel freq
ASTURIANA
1	2	6700805-6981386	118	0.81
2	12	43095691-43575958	101	0.71
3	2	62010440-62157044	99	0.66
4	2	7724749-8084306	96	0.64
5	2	8085949-8363660	96	0.68
AVILEÑA
1	2	62010440-62157044	105	0.75
2	1	103824811-104143170	91	0.71
3	8	5024222-5268420	89	0.62
4	6	77127752-77492375	88	0.64
5	11	21536472-21769313	85	0.61
BRUNA
1	6	38829248-39261628	144	0.96
2	11	67535565-67842442	130	0.88
3	11	70128760-70282328	123	0.82
4	11	66167648-66535589	122	0.88
5	11	67309793-67534313	122	0.82
MORUCHA
1	2	62010440-62157044	107	0.71
2	18	13812916-14227612	99	0.68
3	7	53594334-53876278	93	0.64
4	7	51307426-51798708	87	0.6
5	7	51804909-52267938	87	0.69
PIRENAICA
1	13	11860881-12007085	116	0.81
2	7	52830717-53328205	115	0.82
3	13	11713343-11860332	102	0.72
4	7	53332553-53592253	100	0.69
5	7	53594334-53876278	100	0.69
RETINTA
1	2	62010440-62157044	117	0.81
2	23	471774-961672	104	0.74
3	16	43072970-43502859	103	0.72
4	5	19362071-19618487	99	0.72
5	11	70128760-70282328	99	0.71
RUBIA GALLEGA
1	2	5993643-6291556	107	0.75
2	2	62010440-62157044	102	0.71
3	2	6989318-7302721	101	0.74
4	6	38829248-39261628	99	0.71
5	6	38499573-38827869	98	0.69
